# Supplementary material for: Human α-galactosidase A is stimulated by folic acid supplementation – possible implications in Fabry disease management
Source: PLoS One. 2026 Jun 10;21(6):e0351438. doi: 10.1371/journal.pone.0351438 (PMC13252739; doi:10.1371/journal.pone.0351438)
Supplement: S2 Table — GLA CpG island unique sequence methylation status of the 34 CG sites. The ratio of all these sites is below zero, indicating lack of methylation at any of the sites. (XLSX) [file pone.0351438.s002.xlsx]

## Sheet: all_count
chrom	start	end	s0.meth_ratio	s0.total_count	s1.meth_ratio	s1.total_count	s2.meth_ratio	s2.total_count	s3.meth_ratio	s3.total_count	s4.meth_ratio	s4.total_count	s5.meth_ratio	s5.total_count	D5014_2_methylated_Ctrl.meth_ratio	D5014_2_methylated_Ctrl.total_count	D5013_1_unmethylated_Ctrl.meth_ratio	D5013_1_unmethylated_Ctrl.total_count	s0_rep.meth_ratio	s0_rep.total_count	s1_rep.meth_ratio	s1_rep.total_count	s2_rep.meth_ratio	s2_rep.total_count	s3_rep.meth_ratio	s3_rep.total_count	s4_rep.meth_ratio	s4_rep.total_count	s5_rep.meth_ratio	s5_rep.total_count	D5014_2_methylated_Ctrl_rep.meth_ratio	D5014_2_methylated_Ctrl_rep.total_count	D5013_1_unmethylated_Ctrl_rep.meth_ratio	D5013_1_unmethylated_Ctrl_rep.total_count
chrX	101407840	101407841	0.00101185	6918	0.000401875	7465	0.000899011	6674	0.000303721	6585	0.00335277	6860	0.00158579	6306	0.989888	7417	0.000616428	6489	0.00157463	8891	0.000838323	8350	0.000425955	7043	0.000421348	7120	0.00100857	7932	0.000147536	6778	0.961097	6966	0.000670354	5967
chrX	101407854	101407855	0.000866551	6924	0.0227668	7467	0.000749288	6673	0.0010627	6587	0.00029163	6858	0.000475662	6307	0.930756	7423	0.00107742	6497	0.00056243	8890	0.000479099	8349	0.0384834	7042	0.00350926	7124	0.000756144	7935	0.000147427	6783	0.919329	6979	0.000837521	5970
chrX	101407859	101407860	0.0017331	6924	0.00107195	7463	0.0215827	6672	0.00470767	6585	0.000437509	6857	0.000951928	6303	0.966424	7416	0.0073903	6495	0.00135059	8885	0.00179684	8348	0.0207445	7038	0.00294902	7121	0.00201689	7933	0.000884956	6780	0.9281	6968	0.000335289	5965
chrX	101407865	101407866	0.00101141	6921	0.00120627	7461	0.00179937	6669	0.000607626	6583	0.0010213	6854	0.00158604	6305	0.921841	7408	0.00092393	6494	0.00157498	8889	0.000958658	8345	0.00312722	7035	0.00140509	7117	0.00113522	7928	0.000885609	6775	0.889527	6961	0.00737513	5966
chrX	101407867	101407868	0.0018778	6923	0.0105884	7461	0.00059988	6668	0.00106351	6582	0.00102145	6853	0.00285397	6307	0.963352	7422	0.00184758	6495	0.00123748	8889	0.0021575	8343	0.0019892	7038	0.00294944	7120	0.00163976	7928	0.00236128	6776	0.942693	6980	0.00117273	5969
chrX	101407909	101407910	0.000257202	3888	0.00171292	2919	0.00123508	2429	0.00225904	3984	0.00224467	3564	0.00096	3125	0.970286	2625	0.0015121	1984	0.00209205	956	0.00165948	3013	0.00935829	3740	0.00202378	3953	0.00263992	3788	0.00266726	4499	0.969869	2987	0.00127011	2362
chrX	101407916	101407917	0.0164651	3887	0	2918	0.00164609	2430	0.000753012	3984	0.00140213	3566	0.00128123	3122	0.968381	2625	0.00100756	1985	0.00104712	955	0.00066357	3014	0.00400855	3742	0.00101087	3957	0.00501452	3789	0.00111062	4502	0.939049	2986	0.00211685	2362
chrX	101407933	101407934	0.00102854	3889	0.00102775	2919	0.000411523	2430	0.000251004	3984	0.0221537	3566	0.00064	3125	0.922137	2620	0.00201613	1984	0	956	0.00066379	3013	0.00160256	3744	0.00101087	3957	0.00263992	3788	0.00111062	4502	0.984889	2978	0.00507829	2363
chrX	101407935	101407936	0.00282922	3888	0.00342583	2919	0.000823384	2429	0.000251004	3984	0.00112233	3564	0.00768	3125	0.983238	2625	0.00252016	1984	0.00104603	956	0.00066379	3013	0.00080171	3742	0.00252653	3958	0.00158437	3787	0.000888691	4501	0.974883	2986	0.00211685	2362
chrX	101407970	101407971	0.00102881	3888	0.000342583	2919	0.00123508	2429	0.000752634	3986	0.00056101	3565	0.00704	3125	0.885377	2626	0.000504032	1984	0.00104712	955	0.000331895	3013	0.00133547	3744	0.00151592	3958	0.00131996	3788	0.000444247	4502	0.996987	2987	0.000423191	2363
chrX	101407982	101407983	0.00102881	3888	0.00513875	2919	0.00164609	2430	0.000250878	3986	0.00112139	3567	0.00128082	3123	0.987814	2626	0.00856855	1984	0.00104603	956	0.0023225	3014	0.00160342	3742	0.00277988	3957	0.0023753	3789	0.00133304	4501	0.99866	2986	0.000847099	2361
chrX	101408003	101408004	0.00102881	3888	0.00137033	2919	0.000823384	2429	0.000501756	3986	0.000280348	3567	0.000640615	3122	0.983625	2626	0	1985	0	956	0.000995355	3014	0.176816	3744	0.00101061	3958	0.0197994	3788	0.00199911	4502	0.995983	2987	0.000846382	2363
chrX	101408029	101408030	0.000771407	3889	0	2920	0.000411523	2430	0.000250941	3985	0.000841043	3567	0.00064	3125	0.974496	2627	0.000504032	1984	0.0962343	956	0.000331895	3013	0.00106866	3743	0.00151592	3958	0.000791975	3788	0.000666371	4502	0.979229	2985	0.0016942	2361
chrX	101408063	101408064	0.00102934	3886	0.000342583	2919	0.00164609	2430	0.00200753	3985	0.000560852	3566	0.00064	3125	0.986672	2626	0.00201511	1985	0.00104603	956	0	3013	0.000801282	3744	0.00177081	3953	0.00105569	3789	0.000444148	4503	0.994978	2987	0.00211775	2361
chrX	101408070	101408071	0.000257268	3887	0.0010281	2918	0.00411692	2429	0.000753201	3983	0.00140292	3564	0.0144046	3124	0.995429	2625	0.00100806	1984	0	955	0	3010	0.000534188	3744	0.0823648	3958	0.00105652	3786	0.00155486	4502	0.901908	2987	0.000423729	2360
chrX	101408075	101408076	0.00311123	3857	0.00345662	2893	0.00374532	2403	0.0020202	3960	0.0155192	3544	0.00290229	3101	0.990099	2626	0.0253807	1970	0.00211416	946	0.00334448	2990	0.0016116	3723	0.00229066	3929	0.00291932	3768	0.0024614	4469	0.968174	2985	0.00297872	2350
chrX	101408113	101408114	0.002001	7996	0.00204946	7319	0.00156678	7659	0.000698812	8586	0.00154528	9707	0.00121359	8240	0.998458	8431	0.00107948	7411	0.00219912	5002	0.00155817	11552	0.00228112	9206	0.00162031	11109	0.00259767	9624	0.0018988	8953	0.909622	10611	0.00227733	7904
chrX	101408141	101408142	0.000723938	4144	0.000905387	4418	0.0030453	5254	0.00107898	4634	0.000971345	6177	0.00136559	5126	0.961591	5806	0.00147005	5442	0.0014771	4062	0.00140072	8567	0.00109349	5487	0.00431214	7189	0.000681315	5871	0.00111383	4489	0.927101	7627	0.00107623	5575
chrX	101408158	101408159	0.000724113	4143	0.000905182	4419	0.000380735	5253	0	4634	0.000323834	6176	0.000390168	5126	0.679359	5804	0.000918949	5441	0.000492368	4062	0.000934143	8564	0.000911577	5485	0.00097371	7189	0.000510986	5871	0.000890869	4490	0.998557	7623	0.00053831	5573
chrX	101408169	101408170	0.000483209	4139	0.000678733	4420	0.000571211	5252	0.00172674	4633	0.0014582	6172	0.000390168	5126	0.991734	5807	0.00128961	5428	0.00123153	4060	0.00046729	8560	0.00164084	5485	0.000835073	7185	0.00102215	5870	0.000891266	4488	0.997639	7624	0.000538213	5574
chrX	101408182	101408183	0.00193143	4142	0.000678733	4420	0.00038059	5255	0.001726	4635	0.000485594	6178	0.00195122	5125	0.997761	5806	0.00202132	5442	0.00172414	4060	0.000700362	8567	0.00164024	5487	0.00194742	7189	0.00170329	5871	0.00111334	4491	0.982958	7628	0.00053802	5576
chrX	101408188	101408189	0.000482742	4143	0.00475221	4419	0.00171298	5254	0.00129478	4634	0.000323782	6177	0.000975229	5127	0.999483	5806	0.000735294	5440	0.000246366	4059	0.000817661	8561	0.000546847	5486	0.000695701	7187	0.000340657	5871	0.000445534	4489	0.999082	7627	0.00107643	5574
chrX	101408203	101408204	0.00193097	4143	0.000452489	4420	0.000951475	5255	0.000647249	4635	0.00129555	6175	0.0021455	5127	0.96073	5806	0.00128676	5440	0.000738552	4062	0.001284	8567	0.00236924	5487	0.0129382	7188	0.0015327	5872	0.00178174	4490	0.995804	7627	0.0107604	5576
chrX	101408209	101408210	0.000724113	4143	0.000452489	4420	0.00133232	5254	0.000862999	4635	0.000161917	6176	0.000780488	5125	0.976051	5804	0.000551471	5440	0.000246184	4062	0.00116768	8564	0.00109329	5488	0.0015299	7190	0.00170271	5873	0.000668003	4491	0.577967	7625	0.000538213	5574
chrX	101408215	101408216	0.000965484	4143	0.00135777	4419	0.00780209	5255	0.000647249	4635	0.000971345	6177	0.000780336	5126	0.99328	5804	0.00091878	5442	0.000985222	4060	0.00163437	8566	0.00164084	5485	0.00139063	7191	0.000851499	5872	0.0013363	4490	0.998688	7623	0.00179372	5575
chrX	101408225	101408226	0.00281402	3909	0.00144092	4164	0.00100766	4962	0.00136519	4395	0.0023948	5846	0.00206016	4854	0.998419	5693	0.00153404	5215	0.000786576	3814	0.00172712	8106	0.00193424	5170	0.00247597	6866	0.00179727	5564	0.00094162	4248	0.930585	7448	0.00361492	5256
chrX	101408231	101408232	0.00121242	4124	0.0100091	4396	0.00229314	5233	0.000651466	4605	0.000815927	6128	0.00117693	5098	0.997377	5718	0.00129438	5408	0.00272547	4036	0.00140663	8531	0.00109971	5456	0.00125488	7172	0.00171174	5842	0.00156215	4481	0.996128	7490	0.00162367	5543
chrX	101408253	101408254	0.000484966	4124	0.000681818	4400	0.000572956	5236	0.0015191	4608	0.000652742	6128	0.00156863	5100	0.980087	5725	0.00110824	5414	0.00297177	4038	0.000937866	8530	0.000915919	5459	0.00111592	7169	0.000855286	5846	0.00133958	4479	0.975743	7503	0.000902039	5543
chrX	101408256	101408257	0.00121153	4127	0.000227324	4399	0.00133766	5233	0.001738	4603	0.000978953	6129	0.00137255	5100	0.988837	5733	0.000738825	5414	0.000495786	4034	0.00164165	8528	0.000733541	5453	0.000836703	7171	0.000513259	5845	0.000893256	4478	0.997072	7513	0.0018044	5542
chrX	101408263	101408264	0.000242895	4117	0.000912409	4384	0.00114833	5225	0.00130634	4593	0.0013089	6112	0.000786627	5085	0.995458	5724	0.001305	5364	0.00173697	4030	0.000822079	8515	0.00128724	5438	0.000699399	7149	0.0216263	5780	0.0015653	4472	0.997867	7501	0.000903832	5532
chrX	101408268	101408269	0.00226244	3978	0.00118008	4237	0.00278829	5021	0.00112208	4456	0.0020284	5916	0.0028519	4909	0.995635	5727	0.00228702	5247	0.00204918	3904	0.00206762	8222	0.0011409	5259	0.00130208	6912	0.00177085	5647	0.00668049	4341	0.991467	7500	0.00224551	5344
chrX	101408277	101408278	0.000242424	4125	0	4395	0.000765111	5228	0.000434405	4604	0.000489956	6123	0.000196348	5093	0.985837	5719	0.000554939	5406	0.000743863	4033	0.00105597	8523	0.0009176	5449	0.000139567	7165	0.000685049	5839	0.0156355	4477	0.997601	7502	0.0415537	5535
chrX	101408306	101408307	0.00120685	4143	0.00113122	4420	0.00114199	5254	0.000863185	4634	0.00113324	6177	0.00156037	5127	0.994145	5807	0.00165411	5441	0.00221566	4062	0.00081728	8565	0.00273373	5487	0.000834492	7190	0.000340657	5871	0.00089067	4491	0.971814	7628	0.00753228	5576
chrX	101408312	101408313	0.000723938	4144	0.00113122	4420	0.000761325	5254	0.000862999	4635	0.00129492	6178	0.000780336	5126	0.857561	5806	0.00110254	5442	0.0014771	4062	0.000350304	8564	0.000911079	5488	0.000695314	7191	0.000851354	5873	0.000668003	4491	0.944678	7628	0.00071736	5576

## Sheet: meth_ratio
chrom	start	end	s0.meth_ratio	s1.meth_ratio	s2.meth_ratio	s3.meth_ratio	s4.meth_ratio	s5.meth_ratio	D5014_2_methylated_Ctrl.meth_ratio	D5013_1_unmethylated_Ctrl.meth_ratio	s0_rep.meth_ratio	s1_rep.meth_ratio	s2_rep.meth_ratio	s3_rep.meth_ratio	s4_rep.meth_ratio	s5_rep.meth_ratio	D5014_2_methylated_Ctrl_rep.meth_ratio	D5013_1_unmethylated_Ctrl_rep.meth_ratio
chrX	101407840	101407841	0.00101185	0.000401875	0.000899011	0.000303721	0.00335277	0.00158579	0.989888	0.000616428	0.00157463	0.000838323	0.000425955	0.000421348	0.00100857	0.000147536	0.961097	0.000670354
chrX	101407854	101407855	0.000866551	0.0227668	0.000749288	0.0010627	0.00029163	0.000475662	0.930756	0.00107742	0.00056243	0.000479099	0.0384834	0.00350926	0.000756144	0.000147427	0.919329	0.000837521
chrX	101407859	101407860	0.0017331	0.00107195	0.0215827	0.00470767	0.000437509	0.000951928	0.966424	0.0073903	0.00135059	0.00179684	0.0207445	0.00294902	0.00201689	0.000884956	0.9281	0.000335289
chrX	101407865	101407866	0.00101141	0.00120627	0.00179937	0.000607626	0.0010213	0.00158604	0.921841	0.00092393	0.00157498	0.000958658	0.00312722	0.00140509	0.00113522	0.000885609	0.889527	0.00737513
chrX	101407867	101407868	0.0018778	0.0105884	0.00059988	0.00106351	0.00102145	0.00285397	0.963352	0.00184758	0.00123748	0.0021575	0.0019892	0.00294944	0.00163976	0.00236128	0.942693	0.00117273
chrX	101407909	101407910	0.000257202	0.00171292	0.00123508	0.00225904	0.00224467	0.00096	0.970286	0.0015121	0.00209205	0.00165948	0.00935829	0.00202378	0.00263992	0.00266726	0.969869	0.00127011
chrX	101407916	101407917	0.0164651	0	0.00164609	0.000753012	0.00140213	0.00128123	0.968381	0.00100756	0.00104712	0.00066357	0.00400855	0.00101087	0.00501452	0.00111062	0.939049	0.00211685
chrX	101407933	101407934	0.00102854	0.00102775	0.000411523	0.000251004	0.0221537	0.00064	0.922137	0.00201613	0	0.00066379	0.00160256	0.00101087	0.00263992	0.00111062	0.984889	0.00507829
chrX	101407935	101407936	0.00282922	0.00342583	0.000823384	0.000251004	0.00112233	0.00768	0.983238	0.00252016	0.00104603	0.00066379	0.00080171	0.00252653	0.00158437	0.000888691	0.974883	0.00211685
chrX	101407970	101407971	0.00102881	0.000342583	0.00123508	0.000752634	0.00056101	0.00704	0.885377	0.000504032	0.00104712	0.000331895	0.00133547	0.00151592	0.00131996	0.000444247	0.996987	0.000423191
chrX	101407982	101407983	0.00102881	0.00513875	0.00164609	0.000250878	0.00112139	0.00128082	0.987814	0.00856855	0.00104603	0.0023225	0.00160342	0.00277988	0.0023753	0.00133304	0.99866	0.000847099
chrX	101408003	101408004	0.00102881	0.00137033	0.000823384	0.000501756	0.000280348	0.000640615	0.983625	0	0	0.000995355	0.176816	0.00101061	0.0197994	0.00199911	0.995983	0.000846382
chrX	101408029	101408030	0.000771407	0	0.000411523	0.000250941	0.000841043	0.00064	0.974496	0.000504032	0.0962343	0.000331895	0.00106866	0.00151592	0.000791975	0.000666371	0.979229	0.0016942
chrX	101408063	101408064	0.00102934	0.000342583	0.00164609	0.00200753	0.000560852	0.00064	0.986672	0.00201511	0.00104603	0	0.000801282	0.00177081	0.00105569	0.000444148	0.994978	0.00211775
chrX	101408070	101408071	0.000257268	0.0010281	0.00411692	0.000753201	0.00140292	0.0144046	0.995429	0.00100806	0	0	0.000534188	0.0823648	0.00105652	0.00155486	0.901908	0.000423729
chrX	101408075	101408076	0.00311123	0.00345662	0.00374532	0.0020202	0.0155192	0.00290229	0.990099	0.0253807	0.00211416	0.00334448	0.0016116	0.00229066	0.00291932	0.0024614	0.968174	0.00297872
chrX	101408113	101408114	0.002001	0.00204946	0.00156678	0.000698812	0.00154528	0.00121359	0.998458	0.00107948	0.00219912	0.00155817	0.00228112	0.00162031	0.00259767	0.0018988	0.909622	0.00227733
chrX	101408141	101408142	0.000723938	0.000905387	0.0030453	0.00107898	0.000971345	0.00136559	0.961591	0.00147005	0.0014771	0.00140072	0.00109349	0.00431214	0.000681315	0.00111383	0.927101	0.00107623
chrX	101408158	101408159	0.000724113	0.000905182	0.000380735	0	0.000323834	0.000390168	0.679359	0.000918949	0.000492368	0.000934143	0.000911577	0.00097371	0.000510986	0.000890869	0.998557	0.00053831
chrX	101408169	101408170	0.000483209	0.000678733	0.000571211	0.00172674	0.0014582	0.000390168	0.991734	0.00128961	0.00123153	0.00046729	0.00164084	0.000835073	0.00102215	0.000891266	0.997639	0.000538213
chrX	101408182	101408183	0.00193143	0.000678733	0.00038059	0.001726	0.000485594	0.00195122	0.997761	0.00202132	0.00172414	0.000700362	0.00164024	0.00194742	0.00170329	0.00111334	0.982958	0.00053802
chrX	101408188	101408189	0.000482742	0.00475221	0.00171298	0.00129478	0.000323782	0.000975229	0.999483	0.000735294	0.000246366	0.000817661	0.000546847	0.000695701	0.000340657	0.000445534	0.999082	0.00107643
chrX	101408203	101408204	0.00193097	0.000452489	0.000951475	0.000647249	0.00129555	0.0021455	0.96073	0.00128676	0.000738552	0.001284	0.00236924	0.0129382	0.0015327	0.00178174	0.995804	0.0107604
chrX	101408209	101408210	0.000724113	0.000452489	0.00133232	0.000862999	0.000161917	0.000780488	0.976051	0.000551471	0.000246184	0.00116768	0.00109329	0.0015299	0.00170271	0.000668003	0.577967	0.000538213
chrX	101408215	101408216	0.000965484	0.00135777	0.00780209	0.000647249	0.000971345	0.000780336	0.99328	0.00091878	0.000985222	0.00163437	0.00164084	0.00139063	0.000851499	0.0013363	0.998688	0.00179372
chrX	101408225	101408226	0.00281402	0.00144092	0.00100766	0.00136519	0.0023948	0.00206016	0.998419	0.00153404	0.000786576	0.00172712	0.00193424	0.00247597	0.00179727	0.00094162	0.930585	0.00361492
chrX	101408231	101408232	0.00121242	0.0100091	0.00229314	0.000651466	0.000815927	0.00117693	0.997377	0.00129438	0.00272547	0.00140663	0.00109971	0.00125488	0.00171174	0.00156215	0.996128	0.00162367
chrX	101408253	101408254	0.000484966	0.000681818	0.000572956	0.0015191	0.000652742	0.00156863	0.980087	0.00110824	0.00297177	0.000937866	0.000915919	0.00111592	0.000855286	0.00133958	0.975743	0.000902039
chrX	101408256	101408257	0.00121153	0.000227324	0.00133766	0.001738	0.000978953	0.00137255	0.988837	0.000738825	0.000495786	0.00164165	0.000733541	0.000836703	0.000513259	0.000893256	0.997072	0.0018044
chrX	101408263	101408264	0.000242895	0.000912409	0.00114833	0.00130634	0.0013089	0.000786627	0.995458	0.001305	0.00173697	0.000822079	0.00128724	0.000699399	0.0216263	0.0015653	0.997867	0.000903832
chrX	101408268	101408269	0.00226244	0.00118008	0.00278829	0.00112208	0.0020284	0.0028519	0.995635	0.00228702	0.00204918	0.00206762	0.0011409	0.00130208	0.00177085	0.00668049	0.991467	0.00224551
chrX	101408277	101408278	0.000242424	0	0.000765111	0.000434405	0.000489956	0.000196348	0.985837	0.000554939	0.000743863	0.00105597	0.0009176	0.000139567	0.000685049	0.0156355	0.997601	0.0415537
chrX	101408306	101408307	0.00120685	0.00113122	0.00114199	0.000863185	0.00113324	0.00156037	0.994145	0.00165411	0.00221566	0.00081728	0.00273373	0.000834492	0.000340657	0.00089067	0.971814	0.00753228
chrX	101408312	101408313	0.000723938	0.00113122	0.000761325	0.000862999	0.00129492	0.000780336	0.857561	0.00110254	0.0014771	0.000350304	0.000911079	0.000695314	0.000851354	0.000668003	0.944678	0.00071736

## Sheet: total_count
chrom	start	end	s0.total_count	s1.total_count	s2.total_count	s3.total_count	s4.total_count	s5.total_count	D5014_2_methylated_Ctrl.total_count	D5013_1_unmethylated_Ctrl.total_count	s0_rep.total_count	s1_rep.total_count	s2_rep.total_count	s3_rep.total_count	s4_rep.total_count	s5_rep.total_count	D5014_2_methylated_Ctrl_rep.total_count	D5013_1_unmethylated_Ctrl_rep.total_count
chrX	101407840	101407841	6918	7465	6674	6585	6860	6306	7417	6489	8891	8350	7043	7120	7932	6778	6966	5967
chrX	101407854	101407855	6924	7467	6673	6587	6858	6307	7423	6497	8890	8349	7042	7124	7935	6783	6979	5970
chrX	101407859	101407860	6924	7463	6672	6585	6857	6303	7416	6495	8885	8348	7038	7121	7933	6780	6968	5965
chrX	101407865	101407866	6921	7461	6669	6583	6854	6305	7408	6494	8889	8345	7035	7117	7928	6775	6961	5966
chrX	101407867	101407868	6923	7461	6668	6582	6853	6307	7422	6495	8889	8343	7038	7120	7928	6776	6980	5969
chrX	101407909	101407910	3888	2919	2429	3984	3564	3125	2625	1984	956	3013	3740	3953	3788	4499	2987	2362
chrX	101407916	101407917	3887	2918	2430	3984	3566	3122	2625	1985	955	3014	3742	3957	3789	4502	2986	2362
chrX	101407933	101407934	3889	2919	2430	3984	3566	3125	2620	1984	956	3013	3744	3957	3788	4502	2978	2363
chrX	101407935	101407936	3888	2919	2429	3984	3564	3125	2625	1984	956	3013	3742	3958	3787	4501	2986	2362
chrX	101407970	101407971	3888	2919	2429	3986	3565	3125	2626	1984	955	3013	3744	3958	3788	4502	2987	2363
chrX	101407982	101407983	3888	2919	2430	3986	3567	3123	2626	1984	956	3014	3742	3957	3789	4501	2986	2361
chrX	101408003	101408004	3888	2919	2429	3986	3567	3122	2626	1985	956	3014	3744	3958	3788	4502	2987	2363
chrX	101408029	101408030	3889	2920	2430	3985	3567	3125	2627	1984	956	3013	3743	3958	3788	4502	2985	2361
chrX	101408063	101408064	3886	2919	2430	3985	3566	3125	2626	1985	956	3013	3744	3953	3789	4503	2987	2361
chrX	101408070	101408071	3887	2918	2429	3983	3564	3124	2625	1984	955	3010	3744	3958	3786	4502	2987	2360
chrX	101408075	101408076	3857	2893	2403	3960	3544	3101	2626	1970	946	2990	3723	3929	3768	4469	2985	2350
chrX	101408113	101408114	7996	7319	7659	8586	9707	8240	8431	7411	5002	11552	9206	11109	9624	8953	10611	7904
chrX	101408141	101408142	4144	4418	5254	4634	6177	5126	5806	5442	4062	8567	5487	7189	5871	4489	7627	5575
chrX	101408158	101408159	4143	4419	5253	4634	6176	5126	5804	5441	4062	8564	5485	7189	5871	4490	7623	5573
chrX	101408169	101408170	4139	4420	5252	4633	6172	5126	5807	5428	4060	8560	5485	7185	5870	4488	7624	5574
chrX	101408182	101408183	4142	4420	5255	4635	6178	5125	5806	5442	4060	8567	5487	7189	5871	4491	7628	5576
chrX	101408188	101408189	4143	4419	5254	4634	6177	5127	5806	5440	4059	8561	5486	7187	5871	4489	7627	5574
chrX	101408203	101408204	4143	4420	5255	4635	6175	5127	5806	5440	4062	8567	5487	7188	5872	4490	7627	5576
chrX	101408209	101408210	4143	4420	5254	4635	6176	5125	5804	5440	4062	8564	5488	7190	5873	4491	7625	5574
chrX	101408215	101408216	4143	4419	5255	4635	6177	5126	5804	5442	4060	8566	5485	7191	5872	4490	7623	5575
chrX	101408225	101408226	3909	4164	4962	4395	5846	4854	5693	5215	3814	8106	5170	6866	5564	4248	7448	5256
chrX	101408231	101408232	4124	4396	5233	4605	6128	5098	5718	5408	4036	8531	5456	7172	5842	4481	7490	5543
chrX	101408253	101408254	4124	4400	5236	4608	6128	5100	5725	5414	4038	8530	5459	7169	5846	4479	7503	5543
chrX	101408256	101408257	4127	4399	5233	4603	6129	5100	5733	5414	4034	8528	5453	7171	5845	4478	7513	5542
chrX	101408263	101408264	4117	4384	5225	4593	6112	5085	5724	5364	4030	8515	5438	7149	5780	4472	7501	5532
chrX	101408268	101408269	3978	4237	5021	4456	5916	4909	5727	5247	3904	8222	5259	6912	5647	4341	7500	5344
chrX	101408277	101408278	4125	4395	5228	4604	6123	5093	5719	5406	4033	8523	5449	7165	5839	4477	7502	5535
chrX	101408306	101408307	4143	4420	5254	4634	6177	5127	5807	5441	4062	8565	5487	7190	5871	4491	7628	5576
chrX	101408312	101408313	4144	4420	5254	4635	6178	5126	5806	5442	4062	8564	5488	7191	5873	4491	7628	5576
