# Supplementary material for: Human α-galactosidase A is stimulated by folic acid supplementation – possible implications in Fabry disease management
Source: PLoS One. 2026 Jun 10;21(6):e0351438. doi: 10.1371/journal.pone.0351438 (PMC13252739; doi:10.1371/journal.pone.0351438)
Supplement: S3 Table — Data used in the current study for figures generated. (XLSX) [file pone.0351438.s003.xlsx]

## Sheet: Figure 1
FA ng/ml	GM7027			GM7053
	Mean	SEM	N	Mean	SEM	N
0	15.9	1.6	3	13.4	1.2	3
31.25	24.6	2	3	24.8	2	3
62.5	33.1	2.8	3	30.01	2.4	3
125	36.09	3.1	3	37.2	3.2	3
250	39.1	3.5	3	41.02	3.9	3
500	35.3	3	3	34.1	2.8	3

## Sheet: Figure 2A
FA ng/ml	Fold change deltadelta Ct
	Mean	SEM	N
0	0.5	0.08	3
31.25	0.59	0.07	3
62.5	0.62	0.06	3
125	0.71	0.07	3
250	0.82	0.09	3
500	0.7	0.07	3

## Sheet: Figure 2C
FA	Ratio anti-AGLA/GAPDH
	Mean	SEM	N
0	0.34	0.06	3
31.25	0.31	0.08	3
62.5	0.46	0.07	3
125	0.49	0.08	3
250	0.76	0.09	3
500	0.94	0.1	3

## Sheet: Figure 3
FA ng/ml	Recombinant AGLA
	Mean	SEM	N
0	18.8	2.4	3
31.25	30.2	2.9	3
62.5	39.8	3.1	3
125	43.7	3.8	3
250	48.6	4.5	3
500	49.7	4.9	3

## Sheet: Figure 4A
FA ng/ml	Recombinant AGLA Km
	Mean	SEM	N
0	2.71	0.17	3
31.25	2.9	0.19	3
62.5	2.82	0.26	3
125	2.88	0.23	3
250	2.91	0.27	3
500	2.67	0.29	3

## Sheet: Figure 4B
FA ng/ml	Recombinant AGLA Vmax
	Mean	SEM	N
0	2.97	0.2	3
31.25	3.33	0.26	3
62.5	3.87	0.21	3
125	4.15	0.28	3
250	4.6	0.3	3
500	4.11	0.29	3

## Sheet: Figure 5A
[Substrate]	AGLA	AGLA + FA + inh	AGLA + inh
0.078125	1.474	1.129	0.443
0.15625	2.844	1.923	0.747
0.3125	5.646	3.309	1.459
0.625	9.423	6.06	2.468
1.25	15.516	8.566	3.9
2.5	18	12.59	4.785

## Sheet: Figure 5B
1/[Substrate]	Enzyme	E + FA	E + inh	E + FA + inh
0.4	9.733	4.563	7.367	16.574
0.8	12.34	6.597	8.223	21.378
1.6	17.55	10.665	9.935	30.986
3.2	27.97	18.8	13.359	50.202
6.4	48.81	35.07	20.207	88.634
12.8	90.49	67.62	33.903	165.498

## Sheet: Figure 6
FA ng/ml	GM04391
	Mean	SEM	N
0	1.632	0.29	3
0	6.615	0.36	3
31.25	8.117	0.4	3
62.5	8.323	0.46	3
125	8.875	0.52	3
250	9.643	0.64	3
